# Supplementary material for: Multi-Scale Meteorological Impact on PM2.5 Pollution in Tangshan, Northern China
Source: Toxics. 2024 Sep 22;12(9):685. doi: 10.3390/toxics12090685 (PMC11435594; doi:10.3390/toxics12090685)
Supplement: Supplementary file 1 [file toxics-12-00685-s001.zip]

Archive with 1 entries (1 files):
- toxics-3176224-supplementary.pdf
